# Supplementary material for: Differential Functional Constraints Cause Strain-Level Endemism in Polynucleobacter Populations
Source: mSystems. 2016 May 24;1(3):e00003-16. doi: 10.1128/mSystems.00003-16 (PMC5069759; doi:10.1128/mSystems.00003-16)
Supplement: Table S1 [file sys003162027st5.xls]

## Sheet: TableS1
Pathway	p-values	p-values (corrected)	Effect size	Note	Calumet: mean rel. freq. (%)	Calumet: std. dev. (%)	North: mean rel. freq. (%)	North: std. dev. (%)	Main stem: mean rel. freq. (%)	Main stem: std. dev. (%)	WW_56	WW_56: parent seq. count	WW_56: rel. freq. (%)	WW_57	WW_57: parent seq. count	WW_57: rel. freq. (%)	WW_76	WW_76: parent seq. count	WW_76: rel. freq. (%)	WW_73	WW_73: parent seq. count	WW_73: rel. freq. (%)	WW_96	WW_96: parent seq. count	WW_96: rel. freq. (%)	WW_108	WW_108: parent seq. count	WW_108: rel. freq. (%)	WW_99	WW_99: parent seq. count	WW_99: rel. freq. (%)
Aminobenzoate degradation	0.0263441	0.0263441	0.837691		0.341095	0.00250119	0.297297	0.0297191	0.405355	0.0159996	36.4563	10578.3	0.344632	14.7818	4356.33	0.339319	34.1935	10076.6	0.339335	0.399226	149.2	0.267578	59.5174	18200.2	0.327016	26.0513	6182.75	0.421355	67.8257	17420	0.389356
Basal transcription factors	0.0109843	0.0109843	0.895194		0.0251175	0.012742	0.00496453	0.00496453	0.0710439	0.0020214	1.7654	10578.3	0.0166888	1.87868	4356.33	0.0431252	1.56575	10076.6	0.0155384	0	149.2	0	1.8071	18200.2	0.00992906	4.26749	6182.75	0.0690225	12.728	17420	0.0730653
Biosynthesis of type II polyketide products	0.000199976	0.000199976	0.985859		0.000100199	0.00010782	0.000242946	0.000242946	0.00715773	0.00065255	0.0053695	10578.3	5.07596e-05	0	4356.33	0	0.0251751	10076.6	0.000249836	0	149.2	0	0.0884331	18200.2	0.000485892	0.402199	6182.75	0.00650518	1.36055	17420	0.00781028
Drug metabolism - other enzymes	0.0209203	0.0209203	0.855362		0.0434971	0.003097	0.0408427	0.0042442	0.0712929	0.00830045	4.62782	10578.3	0.0437483	2.05437	4356.33	0.0471583	3.98881	10076.6	0.0395847	0.054605	149.2	0.0365985	8.20589	18200.2	0.0450869	4.92106	6182.75	0.0795933	10.9733	17420	0.0629924
Ether lipid metabolism	0.0155206	0.0155206	0.875418		0.0305456	0.00136086	0.00907388	0.00907388	0.0550863	0.00811298	3.23888	10578.3	0.0306181	1.25653	4356.33	0.0288438	3.24214	10076.6	0.0321748	0	149.2	0	3.30292	18200.2	0.0181478	3.90745	6182.75	0.0631993	8.18275	17420	0.0469733
Fatty acid elongation in mitochondria	0.00344464	0.00344464	0.941309		0.00850419	0.00233012	0.00393626	0.00393626	0.0522513	0.00834533	1.24609	10578.3	0.0117797	0.28553	4356.33	0.00655436	0.723352	10076.6	0.0071785	0	149.2	0	1.43281	18200.2	0.00787252	3.74654	6182.75	0.0605967	7.64842	17420	0.043906
Galactose metabolism	0.0373126	0.0373126	0.806835		0.39627	0.0155946	0.391365	0.0212819	0.523585	0.0452076	40.2687	10578.3	0.380673	18.1908	4356.33	0.417572	39.3558	10076.6	0.390565	0.552165	149.2	0.370084	75.1024	18200.2	0.412647	29.5769	6182.75	0.478378	99.0837	17420	0.568793
Glycerolipid metabolism	0.0479233	0.0479233	0.781086		0.355354	0.0213454	0.309756	0.00839745	0.382373	0.00239254	39.1334	10578.3	0.36994	14.1656	4356.33	0.325173	37.3792	10076.6	0.370949	0.449628	149.2	0.301359	57.9045	18200.2	0.318154	23.7891	6182.75	0.384765	66.1925	17420	0.37998
Glycerophospholipid metabolism	0.0149868	0.0149868	0.877579		0.450461	0.0140574	0.412374	0.0342115	0.555783	0.0101373	47.5555	10578.3	0.449557	20.3925	4356.33	0.468111	43.7037	10076.6	0.433714	0.564219	149.2	0.378163	81.2793	18200.2	0.446586	33.7359	6182.75	0.545646	98.5833	17420	0.56592
Glycosaminoglycan biosynthesis - chondroitin sulfate	0.0123291	0.0123291	0.888963		0.000591526	0.000216937	0.000108717	0.000108717	0.00476497	0.00127913	0.0635811	10578.3	0.000601052	0.0139924	4356.33	0.000321198	0.0858859	10076.6	0.000852327	0	149.2	0	0.0395734	18200.2	0.000217434	0.373692	6182.75	0.0060441	0.607233	17420	0.00348584
Glycosaminoglycan biosynthesis - heparan sulfate	0.0448878	0.0448878	0.788133		0.00491675	0.00279734	0.00116165	0.00116165	0.0138898	0.00320258	0.595528	10578.3	0.00562971	0.345466	4356.33	0.00793021	0.119947	10076.6	0.00119034	0	149.2	0	0.422844	18200.2	0.0023233	1.05678	6182.75	0.0170923	1.86171	17420	0.0106872
Glycosaminoglycan degradation	0.029146	0.029146	0.829278		0.0409896	0.000930789	0.0669139	0.0257133	0.141693	0.0249094	4.29106	10578.3	0.0405647	1.8419	4356.33	0.042281	4.04306	10076.6	0.0401231	0.1382	149.2	0.0926271	7.49857	18200.2	0.0412006	10.3006	6182.75	0.166602	20.3436	17420	0.116783
Glycosphingolipid biosynthesis - ganglio series	0.00633433	0.00633433	0.920411		0.00125681	0.00127003	0.000262607	0.000262607	0.0103345	0.00176302	0.316971	10578.3	0.00299643	0	4356.33	0	0.0779941	10076.6	0.000774009	0	149.2	0	0.0955897	18200.2	0.000525214	0.529953	6182.75	0.00857148	2.10739	17420	0.0120975
Glycosphingolipid biosynthesis - globo series	0.0400498	0.0400498	0.799875		0.0017492	0.00247375	0.000794191	0.000794191	0.00975007	0.00169866	0.555108	10578.3	0.00524761	0	4356.33	0	0	10076.6	0	0	149.2	0	0.289088	18200.2	0.00158838	0.497798	6182.75	0.0080514	1.99437	17420	0.0114487
Glycosylphosphatidylinositol(GPI)-anchor biosynthesis	0.000541824	0.000541824	0.976723		0.0240508	0.00287209	0.00917153	0.00917153	0.0928928	0.00137924	2.94573	10578.3	0.0278469	1.01955	4356.33	0.0234038	2.10618	10076.6	0.0209016	0	149.2	0	3.33847	18200.2	0.0183431	5.8286	6182.75	0.094272	15.9416	17420	0.0915135
Indole alkaloid biosynthesis	0.0270486	0.0270486	0.835536		0.000213781	0.000151166	0.00018697	0.00018697	0.00149125	0.000405172	0	10578.3	0	0.0139627	4356.33	0.000320514	0.0323288	10076.6	0.000320829	0	149.2	0	0.0680575	18200.2	0.000373939	0.117251	6182.75	0.00189642	0.189195	17420	0.00108608
Mismatch repair	0.0162165	0.0162165	0.872656		1.06868	0.0157831	1.13606	0.0243752	1.16962	0.000529247	111.078	10578.3	1.05005	46.4972	4356.33	1.06735	109.699	10076.6	1.08864	1.73137	149.2	1.16044	202.328	18200.2	1.11169	72.3474	6182.75	1.17015	203.655	17420	1.16909
mRNA surveillance pathway	0.00023108	0.00023108	0.984799		0.0339718	0.00864398	0.00889445	0.00889445	0.16467	0.00574411	3.2539	10578.3	0.0307601	1.99487	4356.33	0.0457924	2.55573	10076.6	0.0253629	0	149.2	0	3.23761	18200.2	0.0177889	10.5363	6182.75	0.170414	27.6848	17420	0.158926
Other types of O-glycan biosynthesis	0.0434871	0.0434871	0.791464		0.00843086	0.00217886	0.00281534	0.00281534	0.0278564	0.00885036	0.872185	10578.3	0.00824503	0.487363	4356.33	0.0111875	0.590499	10076.6	0.00586008	0	149.2	0	1.02479	18200.2	0.00563068	2.26949	6182.75	0.0367067	3.31085	17420	0.019006
Pentose phosphate pathway	0.0269325	0.0269325	0.835889		1.26958	0.0131755	1.26032	0.0289311	1.17751	0.00277149	135.305	10578.3	1.27908	55.7046	4356.33	1.27871	126.053	10076.6	1.25094	1.83723	149.2	1.23139	234.645	18200.2	1.28925	72.6311	6182.75	1.17474	205.605	17420	1.18028
Phosphotransferase system (PTS)	0.02701	0.02701	0.835653		0.0868481	0.011284	0.145717	0.00803448	0.123678	0.013348	7.94887	10578.3	0.0751432	4.44756	4356.33	0.102094	8.39455	10076.6	0.0833071	0.205422	149.2	0.137682	27.9829	18200.2	0.153751	6.8214	6182.75	0.11033	23.8698	17420	0.137026
Polycyclic aromatic hydrocarbon degradation	0.0394447	0.0394447	0.801393		0.295298	0.00916429	0.297079	0.0105962	0.361376	0.0227718	32.3796	10578.3	0.306095	12.8995	4356.33	0.296109	28.5865	10076.6	0.283691	0.459051	149.2	0.307675	52.1403	18200.2	0.286483	23.7509	6182.75	0.384148	58.9848	17420	0.338604
Primary bile acid biosynthesis	0.0353625	0.0353625	0.811951		0.000562217	0.000298541	0.000663415	0.000663415	0.00349019	0.000898281	0.101053	10578.3	0.000955286	0.0101163	4356.33	0.00023222	0.0502971	10076.6	0.000499145	0	149.2	0	0.241485	18200.2	0.00132683	0.271328	6182.75	0.00438847	0.451511	17420	0.00259191
Proteasome	0.0144779	0.0144779	0.879676		0.0503998	0.009936	0.0230379	0.00649739	0.0853839	0.00878854	6.77643	10578.3	0.0640597	1.77374	4356.33	0.0407164	4.67792	10076.6	0.0464234	0.0246784	149.2	0.0165405	5.37546	18200.2	0.0295353	4.7357	6182.75	0.0765953	16.4048	17420	0.0941724
Purine metabolism	0.0251688	0.0251688	0.841353		0.914819	0.00891779	0.982655	0.0245602	0.903154	0.000946755	97.7965	10578.3	0.924501	39.9465	4356.33	0.916976	90.9899	10076.6	0.902979	1.50277	149.2	1.00722	174.375	18200.2	0.958095	55.8983	6182.75	0.9041	157.164	17420	0.902207
RNA transport	0.00120616	0.00120616	0.96527		0.0536547	0.0081577	0.0410111	0.000703003	0.120904	0.0061237	4.82076	10578.3	0.0455722	2.824	4356.33	0.0648253	5.09543	10076.6	0.0505668	0.0622375	149.2	0.0417141	7.33614	18200.2	0.0403081	7.09659	6182.75	0.114781	22.1283	17420	0.127028
Sphingolipid metabolism	0.0287084	0.0287084	0.830564		0.129981	0.0153751	0.115412	0.000570541	0.34615	0.0827782	12.9295	10578.3	0.122226	6.59769	4356.33	0.151451	11.7157	10076.6	0.116266	0.171344	149.2	0.114842	21.109	18200.2	0.115983	16.2836	6182.75	0.263372	74.7192	17420	0.428928
Spliceosome	0.00014257	0.00014257	0.98806		0.0275094	0.00488292	0.0113019	0.00875787	0.137373	0.00250692	3.27747	10578.3	0.0309829	1.34791	4356.33	0.0309413	2.07619	10076.6	0.0206039	0.00379574	149.2	0.00254406	3.65091	18200.2	0.0200598	8.33843	6182.75	0.134866	24.3671	17420	0.13988
Steroid biosynthesis	0.00364491	0.00364491	0.939627		0.0516638	0.00493996	0.0796096	0.00603146	0.0957574	0.00261664	6.1509	10578.3	0.0581464	2.20769	4356.33	0.0506778	4.65209	10076.6	0.0461671	0.127777	149.2	0.0856411	13.3913	18200.2	0.0735782	5.75866	6182.75	0.0931408	17.1367	17420	0.0983741
Valine, leucine and isoleucine biosynthesis	0.0158901	0.0158901	0.873944		2.47053	0.0881956	2.64254	0.0890176	2.11518	0.0387835	273.098	10578.3	2.58168	103.068	4356.33	2.36595	248.284	10076.6	2.46396	4.07549	149.2	2.73156	464.746	18200.2	2.55353	133.174	6182.75	2.15396	361.708	17420	2.0764
Various types of N-glycan biosynthesis	0.00196956	0.00196956	0.95562		0.000249576	0.000274936	0.000555735	0.000555735	0.00574794	0.00073421	0.0122878	10578.3	0.00011616	0	4356.33	0	0.0637415	10076.6	0.000632567	0	149.2	0	0.202289	18200.2	0.00111147	0.309986	6182.75	0.00501373	1.12919	17420	0.00648215
