# Supplementary material for: Differential Functional Constraints Cause Strain-Level Endemism in Polynucleobacter Populations
Source: mSystems. 2016 May 24;1(3):e00003-16. doi: 10.1128/mSystems.00003-16 (PMC5069759; doi:10.1128/mSystems.00003-16)
Supplement: Table S2 [file sys003162027st6.xls]

## Sheet: Sheet1
Feature	Polynucleobacter WW__96	Polynucleobacter WW__76	Polynucleobacter WW__99	Polynucleobacter WW__57	Polynucleobacter WW__73	Polynucleobacter WW__56	Polynucleobacter WW__108
No of RNA genes	18	32	15	21	23	32	16
Number of contigs	4314	8929	3240	1862	5571	5656	2949
Longest contig	13398	23795	12423	10652	9369	42876	6956
Average contig size	713	859	767	978	780	961	640
Protein coding genes	3228	8929	2622	1937	4321	5200	1939
%G+C	46.4	45.5	46.1	46.2	46.1	45.4	46
Total size (Mb)	3	7.7	2.48	1.9	4.3	5.4	1.9
No. of Pseudogenes	26	2	18	13	18	14	7
No of species	4	11	4	3	12	4	6
