# Supplementary material for: Differential Functional Constraints Cause Strain-Level Endemism in Polynucleobacter Populations
Source: mSystems. 2016 May 24;1(3):e00003-16. doi: 10.1128/mSystems.00003-16 (PMC5069759; doi:10.1128/mSystems.00003-16)
Supplement: Table S3 [file sys003162027st7.xls]

## Sheet: Sheet1
Genotype	WW96	WW76	WW99	WW57	WW73	WW56	WW108
Endosymbiont	55(205)	47(205)	62(205)	25(205)	65(205)	42(205)	25(205)
Free living	255(1336)	223(1336)	237(1336)	136(1336)	256(1336)	205(1336)	152(1336)
Core	1044(1579)	1001(1579)	952(1579)	769(1579)	1044(1579)	956(1579)	797(1579)
