# Supplementary material for: Differential Functional Constraints Cause Strain-Level Endemism in Polynucleobacter Populations
Source: mSystems. 2016 May 24;1(3):e00003-16. doi: 10.1128/mSystems.00003-16 (PMC5069759; doi:10.1128/mSystems.00003-16)
Supplement: Table S4 [file sys003162027st8.xls]

## Sheet: Sheet1
Pathways	Core_Genotype	Free_living	Endosymbiont
2-Oxocarboxylic acid metabolism	1.85014	0.552486	1.66667
ABC transporters	2.22017	4.41989	0
Alanine, aspartate and glutamate metabolism	1.20259	2.20994	0
alpha-Linolenic acid metabolism	0	0	1.66667
Amino sugar and nucleotide sugar metabolism	1.3876	1.10497	5
Aminoacyl-tRNA biosynthesis	2.31267	0.552486	0
Aminobenzoate degradation	0.092507	1.10497	0
Arachidonic acid metabolism	0.092507	0	0
Arginine and proline metabolism	1.2951	0.552486	1.66667
Ascorbate and aldarate metabolism	0.185014	0.552486	1.66667
Bacterial secretion system	1.2951	0	0
Base excision repair	0.832562	0	0
Benzoate degradation	0.277521	0.552486	1.66667
beta-Alanine metabolism	0.462535	1.10497	1.66667
Biosynthesis of amino acids	7.58557	2.76243	3.33333
Biosynthesis of ansamycins	0.092507	0	0
Biosynthesis of unsaturated fatty acids	0.185014	0.552486	1.66667
Biosynthesis of vancomycin group antibiotics	0.092507	0	1.66667
Biotin metabolism	0.647549	2.20994	1.66667
Butanoate metabolism	1.48011	0.552486	3.33333
C5-Branched dibasic acid metabolism	0.740056	0.552486	1.66667
Caprolactam degradation	0.092507	0	0
Carbapenem biosynthesis	0.185014	0	0
Carbon fixation in photosynthetic organisms	0.832562	0.552486	0
Carbon fixation pathways in prokaryotes	1.75763	0.552486	0
Carbon metabolism	4.44033	4.41989	1.66667
Chloroalkane and chloroalkene degradation	0.092507	1.10497	1.66667
Chlorocyclohexane and chlorobenzene degradation	0.092507	1.10497	0
Citrate cycle	1.57262	0	0
Cyanoamino acid metabolism	0.185014	1.65746	0
Cysteine and methionine metabolism	1.20259	0	0
D-Alanine metabolism	0.185014	0	0
D-Glutamine and D-glutamate metabolism	0.277521	0	0
Degradation of aromatic compounds	0.092507	0	0
DNA replication	1.2951	0.552486	0
Drug metabolism - cytochrome P450	0	0.552486	0
Drug metabolism - other enzymes	0.185014	0	0
Ethylbenzene degradation	0	0	1.66667
Fatty acid biosynthesis	1.01758	0.552486	1.66667
Fatty acid degradation	0.555042	0.552486	5
Fatty acid metabolism	1.3876	0.552486	5
Fluorobenzoate degradation	0	0.552486	0
Folate biosynthesis	0.555042	4.41989	1.66667
FoxO signaling pathway	0	0.552486	0
Fructose and mannose metabolism	0.462535	1.10497	0
Galactose metabolism	0.185014	0	0
Geraniol degradation	0.185014	0.552486	3.33333
Glutathione metabolism	0.647549	1.65746	0
Glycerolipid metabolism	0.277521	1.65746	3.33333
Glycerophospholipid metabolism	0.925069	1.10497	1.66667
Glycine, serine and threonine metabolism	1.3876	3.31492	0
Glycolysis / Gluconeogenesis	1.3876	1.10497	1.66667
Glyoxylate and dicarboxylate metabolism	1.3876	4.41989	1.66667
Histidine metabolism	0.925069	2.20994	1.66667
Homologous recombination	1.66512	0.552486	0
Indole alkaloid biosynthesis	0	0	0
Inositol phosphate metabolism	0.185014	0.552486	0
Isoquinoline alkaloid biosynthesis	0.092507	0	0
Limonene and pinene degradation	0.092507	0.552486	1.66667
Lipoic acid metabolism	0.185014	0	0
Lipopolysaccharide biosynthesis	1.66512	0.552486	0
Lysine biosynthesis	1.11008	0	0
Lysine degradation	0.647549	0.552486	1.66667
MAPK signaling pathway - yeast	0	0.552486	0
Meiosis - yeast	0	0	0
Metabolism of xenobiotics by cytochrome P450	0	0.552486	0
Methane metabolism	0.832562	2.76243	0
Mismatch repair	1.11008	1.10497	0
N-Glycan biosynthesis	0	0	1.66667
Nicotinate and nicotinamide metabolism	0.925069	0.552486	1.66667
Nitrogen metabolism	0.185014	1.10497	3.33333
Nitrotoluene degradation	0.092507	0	0
Novobiocin biosynthesis	0.277521	0.552486	0
Nucleotide excision repair	0.647549	0	0
One carbon pool by folate	0.832562	0.552486	0
Other types of O-glycan biosynthesis	0.092507	0	1.66667
Oxidative phosphorylation	3.70028	0	0
Pantothenate and CoA biosynthesis	1.11008	1.10497	1.66667
Penicillin and cephalosporin biosynthesis	0.092507	0	0
Pentose and glucuronate interconversions	0.277521	1.10497	1.66667
Pentose phosphate pathway	0.925069	0.552486	0
Peptidoglycan biosynthesis	1.48011	0	0
Phenylalanine metabolism	0.370028	2.20994	0
Phenylalanine, tyrosine and tryptophan biosynthesis	1.66512	0.552486	1.66667
Phenylpropanoid biosynthesis	0	0.552486	0
Phosphatidylinositol signaling system	0	0.552486	0
Phosphonate and phosphinate metabolism	0.092507	0	0
Phosphotransferase system	0.277521	0	0
Photosynthesis	0.740056	0	0
Polyketide sugar unit biosynthesis	0.370028	0	1.66667
Porphyrin and chlorophyll metabolism	1.20259	0.552486	0
Primary bile acid biosynthesis	0	0.552486	0
Propanoate metabolism	1.48011	0.552486	0
Protein export	1.3876	0	0
Purine metabolism	3.79278	1.65746	1.66667
Pyrimidine metabolism	3.05273	1.65746	0
Pyruvate metabolism	1.48011	2.76243	1.66667
Retinol metabolism	0	0	0
Riboflavin metabolism	0.370028	0.552486	0
Ribosome	4.81036	0	0
Ribosome biogenesis in eukaryotes	0.185014	0	0
RNA degradation	1.11008	1.10497	0
RNA polymerase	0.370028	0	0
RNA transport	0.092507	0	0
Secondary bile acid biosynthesis	0	0.552486	0
Selenocompound metabolism	0.370028	0	1.66667
Sesquiterpenoid and triterpenoid biosynthesis	0	0.552486	0
Sphingolipid metabolism	0	0	0
Spliceosome	0	0	0
Starch and sucrose metabolism	0.370028	0	1.66667
Streptomycin biosynthesis	0.555042	0	1.66667
Styrene degradation	0	1.10497	0
Sulfur metabolism	0.832562	2.20994	3.33333
Sulfur relay system	0.370028	2.76243	0
Synthesis and degradation of ketone bodies	0.370028	0	0
Taurine and hypotaurine metabolism	0.092507	1.10497	0
Terpenoid backbone biosynthesis	1.11008	0	0
Tetracycline biosynthesis	0.370028	0	0
Thiamine metabolism	0.370028	1.65746	0
Toluene degradation	0	0.552486	0
Tropane, piperidine and pyridine alkaloid biosynthesis	0.185014	0.552486	0
Tryptophan metabolism	0.370028	1.65746	1.66667
Two-component system	2.22017	6.07735	3.33333
Tyrosine metabolism	0.370028	1.10497	0
Ubiquinone and other terpenoid-quinone biosynthesis	0.555042	0	0
Ubiquitin mediated proteolysis	0	0	0
Valine, leucine and isoleucine biosynthesis	1.01758	0.552486	1.66667
Valine, leucine and isoleucine degradation	1.01758	1.65746	3.33333
Vitamin B6 metabolism	0.277521	1.10497	0
